# Supplementary material for: Characteristics and Risk Factors Associated with SARS-CoV-2 Pneumonias in Hospitalized Pediatric Patients: A Pilot Study
Source: Children (Basel). 2023 Oct 19;10(10):1703. doi: 10.3390/children10101703 (PMC10605629; doi:10.3390/children10101703)
Supplement: Supplementary file 1 [file children-10-01703-s001.zip]

Archive with 1 entries (1 files):
- children-2616095-supplementary.pdf
